# Supplementary material for: Cumulative stressor exposure predicts menstrual cycle affective changes in a transdiagnostic outpatient sample with past-month suicidal ideation
Source: Psychol Med. 2024 Oct 14;54(13):3624–35. doi: 10.1017/S0033291724001661 (PMC11536118; doi:10.1017/S0033291724001661)
Supplement: Nagpal et al. supplementary material 1 — Nagpal et al. supplementary material [file S0033291724001661sup001.xlsx]

## Sheet: Table_S1
Pre-menarche and Post-menarche Stressors Predicting Symptom Cyclicity
	log(Negative Affect)			log(Passive Suicidal Ideation)			Active Suicidal Ideation
Predictors	Estimates	CI (95%)	p-value	Estimates	CI (95%)	p-value	Log-Odds	CI (95%)	p-value
Intercept	0.67	0.60 – 0.73	<0.001	0.42	0.35 – 0.49	<0.001	-1.08	-1.60 – -0.55	<0.001
Linear Cycle Time	-0.76	-1.74 – 0.22	0.13	-0.47	-1.65 – 0.71	0.44	-3.09	-12.30 – 6.11	0.51
Quadratic Cycle Time	-1.45	-2.21 – -0.69	<0.001	-0.91	-1.70 – -0.13	0.023	-7.07	-14.73 – 0.59	0.07
Cubic Cycle Time	0.28	-0.28 – 0.83	0.325	0.02	-0.70 – 0.75	0.949	-0.39	-6.36 – 5.58	0.899
Quartic Cycle Time	1.43	0.88 – 1.98	<0.001	1.12	0.48 – 1.77	<0.001	7.16	1.25 – 13.06	0.018
Pre-menarche Stressors (sample standardized)	-0.03	-0.10 – 0.04	0.429	-0.02	-0.09 – 0.06	0.657	0.09	-0.48 – 0.66	0.748
Post-menarche Stressors (sample standardized)	0.09	0.01 – 0.16	0.026	0.05	-0.03 – 0.14	0.17	0.37	-0.25 – 0.99	0.238
Age (sample standardized)	-0.06	-0.12 – 0.01	0.081	-0.06	-0.13 – 0.01	0.1	-0.32	-0.84 – 0.21	0.239
SSRI	-0.05	-0.10 – 0.01	0.088	-0.04	-0.10 – 0.01	0.13	-0.58	-1.10 – -0.07	0.027
Linear Cycle Time x Pre-menarche Stressors	-0.26	-1.45 – 0.94	0.673	-0.26	-1.60 – 1.07	0.702	6.02	-4.46 – 16.50	0.26
Quadratic Cycle Time x Pre-menarche Stressors	-0.43	-1.37 – 0.50	0.363	-0.59	-1.43 – 0.25	0.171	-5.78	-14.47 – 2.92	0.193
Cubic Cycle Time x Pre-menarche Stressors	0.2	-0.50 – 0.90	0.569	0.32	-0.50 – 1.14	0.443	8.05	0.56 – 15.53	0.035
Quartic Cycle Time x Pre-menarche Stressors	0.24	-0.46 – 0.93	0.502	0.58	-0.21 – 1.37	0.149	1.7	-5.72 – 9.12	0.653
Linear Cycle Time x Post-menarche Stressors	-0.14	-1.37 – 1.08	0.817	0	-1.26 – 1.25	0.995	-4.28	-14.34 – 5.78	0.404
Quadratic Cycle Time x Post-menarche Stressors	-0.21	-1.15 – 0.72	0.655	-0.4	-1.25 – 0.46	0.364	-3.85	-12.12 – 4.42	0.362
Cubic Cycle Time x Post-menarche Stressors	0.14	-0.54 – 0.83	0.68	-0.08	-0.88 – 0.73	0.85	-2.22	-8.94 – 4.49	0.517
Quartic Cycle Time x Post-menarche Stressors	-0.25	-0.92 – 0.42	0.461	-0.07	-0.73 – 0.59	0.835	-2.2	-8.83 – 4.43	0.516
Random Effects
σ2	0.08			0.08			3.29
τ00	0.10 id			0.11 id			6.15 id
τ11	13.66 linear cycle time			21.86 linear cycle time			568.99 linear cycle time
	6.19 quadratic cycle time			6.02 quadratic cycle time			243.68 quadratic cycle time
ρ01	0.03			0.02			-0.24
	0.04			0.08			0.04
ICC	0.57			0.58			0.65
N	114 id			114 id			114 id
Observations	6187			6175			6175
Marginal R2 / Conditional R2	0.042 / 0.583			0.025 / 0.588			0.035 / 0.664

## Sheet: Table_S2
Physical Danger and Interpersonal Loss Stressors Predicting Symptom Cyclicity
	log(Negative Affect)			log(Passive Suicidal Ideation)			Active Suicidal Ideation
Predictors	Estimates	CI (95%)	p-value	Estimates	CI (95%)	p-value	Log-Odds	CI (95%)	p-value
Intercept	0.67	0.60 – 0.73	<0.001	0.42	0.35 – 0.49	<0.001	-1.06	-1.56 – -0.55	<0.001
Linear Cycle Time	-0.67	-1.65 – 0.30	0.177	-0.4	-1.54 – 0.74	0.494	0.13	-8.57 – 8.83	0.977
Quadratic Cycle Time	-1.51	-2.27 – -0.75	<0.001	-0.95	-1.75 – -0.15	0.02	-8.24	-14.22 – -2.27	0.007
Cubic Cycle Time	0.15	-0.41 – 0.71	0.602	-0.1	-0.80 – 0.61	0.788	-0.5	-6.40 – 5.39	0.867
Quartic Cycle Time	1.5	0.95 – 2.05	<0.001	1.13	0.48– 1.79	<0.001	7.87	1.99 – 13.75	0.009
Physical danger Stressors (sample standardized)	0.05	-0.02 – 0.11	0.141	0.04	-0.02 – 0.11	0.187	0.64	0.15 – 1.13	0.011
Interpersonal Loss Stressors (sample standardized)	-0.01	-0.08 – 0.06	0.788	-0.02	-0.08 – 0.05	0.576	-0.17	-0.69 – 0.34	0.513
Age (sample standardized)	-0.03	-0.09 – 0.03	0.352	-0.04	-0.11 – 0.03	0.235	-0.24	-0.73 – 0.25	0.339
SSRI	-0.05	-0.10 – 0.01	0.083	-0.04	-0.10 – 0.01	0.121	-0.56	-1.07 – -0.06	0.028
Linear Cycle Time x Physical Danger Stressors	-0.17	-1.16 – 0.82	0.737	-0.33	-1.14 – 0.47	0.419	-1.39	-9.07 – 6.30	0.724
Quadratic Cycle Time x Physical Danger Stressors	0.14	-0.63 – 0.91	0.717	0.11	-0.74 – 0.96	0.797	-0.15	-5.07 – 4.76	0.951
Cubic Cycle Time x Physical Danger Stressors	0.11	-0.42 – 0.64	0.691	0.36	-0.14 – 0.85	0.158	2.33	-2.49 – 7.15	0.343
Quartic Cycle Time x Physical Danger Stressors	0.02	-0.51 – 0.55	0.939	0.3	-0.27 – 0.86	0.3	-1.05	-5.91 – 3.80	0.67
Linear Cycle Time x Interpersonal Loss Stressors	0.33	-0.72 – 1.38	0.539	0.51	-0.43 – 1.46	0.287	8.2	-0.84 – 17.25	0.076
Quadratic Cycle Time x Interpersonal Loss Stressors	-0.93	-1.75 – -0.11	0.025	-0.83	-1.70 – 0.04	0.061	-9.21	-15.35 – -3.07	0.003
Cubic Cycle Time x Interpersonal Loss Stressors	-0.77	-1.36 – -0.17	0.011	-1.03	-1.74 – -0.31	0.005	-3.97	-10.05 – 2.11	0.201
Quartic Cycle Time x Interpersonal Loss Stressors	0.09	-0.50 – 0.67	0.774	-0.3	-0.94 – 0.33	0.35	-2.59	-8.65 – 3.47	0.403
Random Effects
σ2	0.08			0.08			3.29
τ00	0.10 id			0.11 id			6.04 id
τ11	13.45 linear cycle time			21.34 linear cycle time			0.28 linear cycle time
	6.19 quadratic cycle time			6.65 quadratic cycle time
ρ01	0.03			0.04			-0.32 id
	-0.04			0.04
ICC	0.57			0.58			0.65
N	114 id			114 id			114 id
Observations	6187			6175			6175
Marginal R2 / Conditional R2	0.028 / 0.584			0.026 / 0.589			0.065 / 0.670

## Sheet: Table_S3
Lifetime Stressors and SSRI Use Predicting Symptom Cyclicity
	log(Negative Affect)			log(Passive Suicidal Ideation)			Active Suicidal Ideation
Predictors	Estimates	CI (95%)	p-value	Estimates	CI (95%)	p-value	Log-Odds	CI (95%)	p-value
Intercept	0.66	0.60 – 0.73	<0.001	0.42	0.35 – 0.49	<0.001	-1.07	-1.59 – -0.55	<0.001
Linear Cycle Time	-1.24	-2.47 – -0.00	0.05	-0.55	-1.84 – 0.75	0.406	-1.98	-13.11 – 9.15	0.727
Quadratic Cycle Time	-1.21	-2.15 – -0.26	0.013	-0.36	-1.26 – 0.54	0.433	-6.02	-14.86 – 2.82	0.182
Cubic Cycle Time	0.18	-0.52 – 0.88	0.617	-0.1	-0.90 – 0.71	0.818	-2.58	-9.93 – 4.78	0.492
Quartic Cycle Time	1.28	0.58 – 1.97	<0.001	1.07	0.43 – 1.72	0.001	7.23	-0.02 – 14.48	0.051
Stressors (sample standardized)	0.05	-0.01 – 0.11	0.102	0.04	-0.02 – 0.10	0.221	0.48	-0.02 – 0.99	0.059
Age (sample standardized)	-0.04	-0.10 – 0.02	0.198	-0.05	-0.12 – 0.02	0.156	-0.28	-0.78 – 0.21	0.263
SSRI	-0.05	-0.10 – 0.01	0.081	-0.05	-0.10 – 0.01	0.096	-0.58	-1.09 – -0.06	0.029
Linear Cycle Time x Stressors	-0.01	-1.10 – 1.07	0.98	-0.42	-1.64 – 0.79	0.496	0.51	-8.60 – 9.62	0.913
Quadratic Cycle Time x Stressors	-0.82	-1.63 – 0.00	0.051	-0.87	-1.72 – -0.02	0.045	-8.2	-15.62 – -0.78	0.03
Cubic Cycle Time x Stressors	-0.08	-0.70 – 0.54	0.803	0.06	-0.72 – 0.84	0.875	3.5	-2.76 – 9.77	0.273
Quartic Cycle Time x Stressors	0.08	-0.53 – 0.69	0.798	0.12	-0.53 – 0.77	0.712	-3.15	-9.27 – 2.97	0.313
Linear Cycle Time x SSRI	1.25	-0.66 – 3.16	0.2	0.14	-2.14 – 2.43	0.903	-1.38	-20.76 – 18.01	0.889
Quadratic Cycle Time x SSRI	-0.66	-2.16 – 0.84	0.389	-1.46	-3.08 – 0.16	0.078	-4.58	-20.14 – 10.97	0.564
Cubic Cycle Time x SSRI	0.19	-0.95 – 1.32	0.744	0.34	-1.25 – 1.92	0.676	8.15	-4.15 – 20.46	0.194
Quartic Cycle Time x SSRI	0.48	-0.64 – 1.60	0.397	0.14	-1.20 – 1.49	0.836	0.03	-12.09 – 12.16	0.996
Random Effects
σ2	0.08			0.08			3.29
τ00	0.10 id			0.11 id			6.07 id
τ11	14.00 linear cycle time			21.78 linear cycle time			585.83 linear cycle time
	5.77 quadratic cycle time			5.72 quadratic cycle time			255.12 quadratic cycle time
ρ01	-0.01			0.02			-0.21
	0.06			0.13			0.1
ICC	0.57			0.58			0.65
N	114 id			114 id			114 id
Observations	6187			6175			6175
Marginal R2 / Conditional R2	0.028 / 0.580			0.022 / 0.586			0.038 / 0.662

## Sheet: Table_S4
Lifetime Stressors Do Not Predict Physical Pain Cyclicity
	log(Physical Pain)
Predictors	Estimates	CI (95%)	p-value
Intercept	0.65	0.55 – 0.75	<0.001
Linear Cycle Time	-1.06	-2.39 – 0.27	0.12
Quadratic Cycle Time	-4.41	-5.92 – -2.89	<0.001
Cubic Cycle Time	0.14	-0.80 – 1.07	0.776
Quartic Cycle Time	3.19	2.27 – 4.11	<0.001
Stressors (sample standardized)	0.09	-0.01 – 0.19	0.078
Age (sample standardized)	0.01	-0.09 – 0.11	0.829
SSRI	0.1	0.01 – 0.19	0.029
Linear Cycle Time x Stressors	-0.44	-1.94 – 1.05	0.559
Quadratic Cycle Time x Stressors	-0.23	-1.86 – 1.41	0.788
Cubic Cycle Time x Stressors	-0.13	-1.17 – 0.91	0.806
Quartic Cycle Time x Stressors	-0.15	-1.17 – 0.87	0.776
Random Effects
σ2	0.21
τ00 id	0.26
τ11 linear cycle time	15.37
τ11 quadratic cycle time	34.3
ρ01	-0.02
	0.15
ICC	0.54
N id	114
Observations	6212
Marginal R2 / Conditional R2	0.029 / 0.558

## Sheet: Table_S5
Lifetime Stressors Predicting Symptom Cyclicity
	Depressed Mood			log(Hopelessness)			log(Anxiousness)			log(Mood Swings)			log(Rejection Sensitivity)			log(Anger/Irritability)			log(Worthlessness/Guilt)			log(Interpersonal Conflict)
Predictors	Estimates	CI (95%)	p-value	Estimates	CI (95%)	p-value	Estimates	CI (95%)	p-value	Estimates	CI (95%)	p-value	Estimates	CI (95%)	p-value	Estimates	CI (95%)	p-value	Estimates	CI (95%)	p-value	Estimates	CI (95%)	p-value
Intercept	2.71	2.52 – 2.90	<0.001	0.69	0.60 – 0.78	<0.001	0.69	0.62 – 0.77	<0.001	0.41	0.34 – 0.48	<0.001	0.44	0.37 – 0.51	<0.001	0.46	0.38 – 0.54	<0.001	0.77	0.68 – 0.86	<0.001	0.26	0.21 – 0.31	<0.001
Linear Cycle Time	-2.38	-5.47 – 0.70	0.13	-0.73	-2.10 – 0.64	0.295	0.36	-0.90 – 1.61	0.576	-0.64	-2.09 – 0.81	0.39	-0.69	-2.11 – 0.74	0.345	-1.58	-2.73 – -0.44	0.007	-0.74	-2.05 – 0.57	0.268	-0.71	-1.62 – 0.20	0.124
Quadratic Cycle Time	-3.88	-6.49 – -1.26	0.004	-1.42	-2.54 – -0.30	0.013	-1.16	-2.30 – -0.02	0.046	-2.93	-3.98 – -1.89	<0.001	-1.43	-2.62 – -0.25	0.018	-1.8	-2.78 – -0.82	<0.001	-1	-1.96 – -0.03	0.042	-0.46	-1.30 – 0.39	0.291
Cubic Cycle Time	0.77	-1.18 – 2.72	0.439	-0.25	-1.07 – 0.58	0.56	-0.43	-1.27 – 0.40	0.31	1.12	0.22– 2.03	0.015	0.22	-0.61 – 1.04	0.606	0.76	-0.38 – 1.90	0.19	-0.21	-1.03 – 0.61	0.621	0.74	-0.01 – 1.50	0.054
Quartic Cycle Time	4.29	2.35 – 6.22	<0.001	2.03	1.21 – 2.85	<0.001	1.29	0.46 – 2.12	0.002	1.44	0.57 – 2.31	<0.001	1.36	0.55 – 2.17	0.001	1.86	0.96– 2.77	<0.001	NA	NA	NA	NA	NA	NA
Stressors (sample standardized)	0.07	-0.11 – 0.25	0.437	0.03	-0.06 – 0.12	0.535	0.09	0.02 – 0.17	0.014	0.05	-0.01 – 0.11	0.133	0.04	-0.03 – 0.11	0.234	0.06	0.00 – 0.12	0.043	0.04	-0.05 – 0.13	0.373	0.06	0.01 – 0.11	0.021
Age (sample standardized)	-0.09	-0.27 – 0.09	0.314	-0.01	-0.10 – 0.08	0.797	-0.05	-0.12 – 0.03	0.202	0.01	-0.06 – 0.08	0.733	0.01	-0.06 – 0.07	0.877	-0.01	-0.08 – 0.05	0.669	-0.08	-0.17 – 0.01	0.067	-0.03	-0.07 – 0.02	0.254
SSRI	0	-0.18 – 0.18	0.978	-0.03	-0.11 – 0.05	0.448	0.02	-0.05 – 0.10	0.555	-0.01	-0.08 – 0.06	0.745	-0.03	-0.10 – 0.04	0.427	-0.04	-0.21 – 0.13	0.631	-0.19	-0.26 – -0.11	<0.001	0.03	-0.03 – 0.09	0.366
Linear Cycle Time x Stressors	0.46	-2.95 – 3.87	0.792	-0.47	-1.97 – 1.03	0.539	-0.62	-2.00 – 0.76	0.38	-0.06	-1.69 – 1.56	0.942	0.58	-0.99 – 2.15	0.468	-0.85	-1.92 – 0.23	0.122	0.01	-1.44 – 1.45	0.994	0.35	-0.67 – 1.36	0.503
Quadratic Cycle Time x Stressors	-1.83	-4.68 – 1.01	0.207	-0.61	-1.83 – 0.61	0.325	-0.14	-1.38 – 1.10	0.824	-1.47	-2.75 – -0.20	0.024	-1.17	-2.46 – 0.12	0.076	-1.12	-2.09 – -0.15	0.024	-0.3	-1.36 – 0.76	0.576	-1.25	-2.18 – -0.33	0.008
Cubic Cycle Time x Stressors	0.27	-1.92 – 2.45	0.812	-0.19	-1.11 – 0.74	0.689	-0.08	-1.02 – 0.86	0.871	-0.39	-1.41 – 0.62	0.449	0.46	-0.46 – 1.38	0.324	-0.03	-1.22 – 1.16	0.958	-0.17	-1.09 – 0.75	0.716	-0.32	-1.17 – 0.52	0.451
Quartic Cycle Time x Stressors	-0.25	-2.40 – 1.90	0.818	-0.19	-1.09 – 0.72	0.688	0.34	-0.58 – 1.26	0.47	0.51	-0.50 – 1.51	0.324	0.15	-0.75 – 1.06	0.744	0.02	-1.04 – 1.08	0.966	NA	NA	NA	NA	NA	NA
Random Effects
σ2	0.95			0.17			0.17			0.15			0.17			0.16			0.17			0.14
τ00	0.84 id			0.20 id			0.14 id			0.12 id			0.12 id			0.09 id			0.21 id			0.06 id
τ11	111.13 linear cycle time			24.04 linear cycle time			16.81 linear cycle time			30.05 linear cycle time			26.87 linear cycle time			12.02 linear cycle time			20.48 linear cycle time			4.74 linear cycle time
	66.96 quadratic cycle time			12.91 quadratic cycle time			13.82 quadratic cycle time			10.58 quadratic cycle time			16.51 quadratic cycle time			7.04 quadratic cycle time			5.05 quadratic cycle time			3.60 quadratic cycle time
										3.52 cubic cycle time						13.63 cubic cycle time
ρ01	0			0.02			0.01			0			-0.07			0.01
	0			-0.13			-0.02			-0.2			-0.2			-0.16			0.05			-0.39
										0.36						0.04			0.01			0.18
ICC	0.47			0.54			0.45			0.44			0.42			0.35			0.55			0.29
N	114 id			114 id			114 id			114 id			114 id			114 id			114 id			114 id
Observations	6175			6176			6174			6175			6173			6151			6175			6176
Marginal R2 / Conditional R2	0.010 / 0.476			0.006 / 0.541			0.027 / 0.465			0.016 / 0.454			0.009 / 0.428			0.021 / 0.365			0.045 / 0.570			0.017 / 0.301
